# Supplementary material for: Pc-AIF1 Is Expressed in Hemocyte-Rich and Neural Tissues and Links Immune Response and Regeneration in the Snail Model Pomacea canaliculata
Source: Int J Mol Sci. 2025 Sep 16;26(18):9022. doi: 10.3390/ijms26189022 (PMC12469834; doi:10.3390/ijms26189022)
Supplement: Supplementary file 1 [file ijms-26-09022-s001.zip]

Archive with 1 entries (1 files):
- ijms-3759308-supplementary.pdf
